# Supplementary material for: Hydroxymethylglutaryl Coenzyme a Reductase Inhibitors Differentially Modulate Plasma Fatty Acids in Rats With Diet-Induced-Hyperhomocysteinemia: Is ω-3 Fatty Acids Supplementation Necessary?
Source: Front Physiol. 2019 Jul 16;10:892. doi: 10.3389/fphys.2019.00892 (PMC6646860; doi:10.3389/fphys.2019.00892)
Supplement: Supplementary Table 1 — Dataset. [file Table_1.XLSX]

## Sheet: baza za spss
	16	16.1	18	18.1n-9	18:1N-7	18.2	18.3 n-6	18.3n-3	20,3n-6	20.4 n-6	20.5n-3	22.4n-6	22.5n-3	22.6n-3	SFA	MUFA	PUFA	n-6	n-3	n-6/n-3	D9	D6	D5	elong
M+SIM	25.0715	1.16551	21.5876	7.33435	2.11808	21.2135	0.588769	0.692231	0.640018	16.0121	0.352612	0.540888	0.614755	2.06803	46.6592	10.6179	42.7229	38.9953	3.72763	10.4612	0.339748	0.0277545	25.0182	0.861042
	24.9235	3.94827	21.5723	7.58725	1.91663	20.9421	0.465007	0.584102	1.21499	13.6744	0.735401	0.41822	0.498774	1.51915	46.4958	13.4521	40.0521	36.7147	3.33743	11.0009	0.351713	0.0222044	11.2547	0.865539
	25.0715	1.16551	21.5876	7.33435	2.11808	21.2135	0.588769	0.692231	0.640018	16.0121	0.352612	0.540888	0.614755	2.06803	46.6592	10.6179	42.7229	38.9953	3.72763	10.4612	0.339748	0.0277545	25.0182	0.861042
	25.6815	4.15404	21.4837	6.99095	1.96623	20.8453	0.367101	0.495567	0.883974	14.0591	0.521762	0.413975	0.534671	1.60213	47.1652	13.1112	39.7236	36.5694	3.15413	11.5941	0.325407	0.0176107	15.9044	0.836545
	25.5727	2.72741	21.0508	7.52688	2.10657	20.4362	0.328019	0.473243	0.841585	15.845	0.300045	0.355397	0.635206	1.80087	46.6235	12.3609	41.0156	37.8062	3.20936	11.78	0.357558	0.0160509	18.8276	0.823173
	25.5501	1.39925	18.8876	7.87771	2.70115	21.4114	0.538688	0.596086	0.693135	16.7102	0.350168	0.613022	0.702059	1.96948	44.4376	11.9781	43.5843	39.9665	3.61779	11.0472	0.417085	0.0251589	24.1081	0.739237
	25.2507	2.74702	20.1143	7.80197	1.84545	21.9317	0.401125	0.630833	1.12408	15.0121	0.648487	0.342243	0.580828	1.56929	45.3649	12.3944	42.2406	38.8112	3.42944	11.3171	0.387883	0.0182897	13.355	0.796583
	24.545	1.40914	20.0601	8.07965	2.22791	22.113	0.368803	0.747077	1.63071	14.8604	0.521985	0.866561	0.74014	1.82959	44.6051	11.7167	43.6783	39.8395	3.83879	10.3781	0.402772	0.0166781	9.11284	0.817279
MFD+SIM	27.981	2.80302	16.1757	12.3585	2.25275	21.3546	0.439182	0.466764	0.708299	13.3798	0.382951	0.302642	0.347902	1.04691	44.1567	17.4143	38.429	36.1845	2.24452	16.1213	0.764018	0.0205662	18.8901	0.578095
	26.928	1.627	17.6125	9.72255	1.77932	18.1177	0.311476	0.30383	0.725771	20.2334	0.353127	0.312482	0.488743	1.48414	44.5404	13.1289	42.3307	39.7009	2.62984	15.0963	0.552027	0.0171918	27.8786	0.654059
	30.0168	2.84427	16.6809	13.8066	2.47381	17.5309	0.414556	0.210365	0.997727	12.6453	0.38	0.76	0.32	0.92	46.6977	19.1247	34.1788	32.3484	1.83037	17.6732	0.827692	0.0236472	12.6741	0.555718
	27.981	2.80302	16.1757	12.3585	2.25275	21.3546	0.439182	0.466764	0.708299	13.3798	0.382951	0.302642	0.347902	1.04691	44.1567	17.4143	38.429	36.1845	2.24452	16.1213	0.764018	0.0205662	18.8901	0.578095
	30.3461	1.62808	18.9836	10.5069	1.84853	19.319	0.26382	0.291309	0.4516	14.24	0.176713	0.3993	0.368956	1.17595	49.3297	13.9835	36.6867	34.6738	2.01292	17.2256	0.553473	0.013656	31.5324	0.625571
	25.0477	1.94557	20.2596	9.52047	1.67582	15.0348	0.24885	0.307392	0.363272	22.5651	0.22431	0.508542	0.420828	1.87786	45.3072	13.1419	41.5509	38.7205	2.83039	13.6803	0.469925	0.0165516	62.1161	0.808841
	30.0168	2.84427	16.6809	13.8066	2.47381	17.5309	0.414556	0.210365	0.997727	12.6453	0.38	0.76	0.32	0.92	46.6977	19.1247	34.1788	32.3484	1.83037	17.6732	0.827692	0.0236472	12.6741	0.555718
	27.7986	2.33346	16.9923	10.9813	2.00758	21.3189	0.230944	0.414299	0.580158	15.2316	0.230944	0.269434	0.355513	1.25503	44.7909	15.3223	39.8868	37.631	2.25578	16.682	0.646248	0.0108328	26.2541	0.611265
SIM+C	26.8584	1.82434	15.8631	14.1096	2.32853	22.5738	0.448813	0.314602	0.601842	12.5101	0.318603	0.35148	0.327688	1.56912	42.7215	18.2625	39.016	36.486	2.53001	14.4213	0.88946	0.019882	20.7863	0.59062
	25.1968	2.06386	18.5551	12.456	2.20578	20.8501	0.460537	0.214481	1.27184	13.7336	0.597975	0.343078	0.456059	1.59483	43.7519	16.7256	39.5225	36.6591	2.86334	12.8029	0.671295	0.022088	10.7981	0.736408
	25.7238	2.86655	14	14.9784	2.51447	24.2943	0.669314	0.441791	0.76209	11.3576	0.481383	0.301608	0.329644	1.27899	39.7238	20.3594	39.9167	37.3849	2.5318	14.7661	1.06989	0.0275503	14.9032	0.544244
	26.8584	1.82434	15.8631	14.1096	2.32853	22.5738	0.448813	0.314602	0.601842	12.5101	0.318603	0.35148	0.327688	1.56912	42.7215	18.2625	39.016	36.486	2.53001	14.4213	0.88946	0.019882	20.7863	0.59062
	25.0478	2.21236	17.5627	12.8375	2.39161	22.7993	0.470906	0.374788	1.38013	12.0745	0.462955	0.340781	0.27316	1.77161	42.6105	17.4415	39.9481	37.0656	2.88251	12.8588	0.730953	0.0206544	8.7488	0.701168
	23.3689	2.47081	17.6779	10.2523	2.48499	21.6669	0.562163	0.277159	1.40484	15.7471	0.759836	0.331675	0.627714	2.36774	41.0468	15.2081	43.7452	39.7127	4.03245	9.84829	0.579949	0.0259457	11.2092	0.756473
	21.4057	1.22233	19.0916	9.26686	1.94171	22.4819	0.444118	0.297706	1.13254	19.2877	0.499957	0.423798	0.385285	2.11875	40.4973	12.4309	47.0718	43.7701	3.3017	13.2568	0.48539	0.0197544	17.0305	0.891891
C	25.793	2.33849	18.5702	7.71849	2.49116	13.2527	0.285147	0.229726	0.880312	22.4896	0.401192	0.362128	0.499193	4.68873	44.3632	12.5481	43.0887	37.2698	5.81885	6.40502	0.41564	0.0215162	25.5473	0.719968
	27.9022	2.25834	18.4589	8.82923	1.82414	17.1044	0.2875	0.329685	0.728581	18.4343	0.248511	0.387853	0.390711	2.81562	46.3611	12.9117	40.7272	36.9426	3.78452	9.7615	0.478319	0.0168085	25.3016	0.661555
	25.205	1.84491	16.7378	7.06296	1.98376	16.5468	0.299096	0.278717	1.25005	23.8921	0.465185	0.447863	0.598735	3.38713	41.9427	10.8916	47.1657	42.4359	4.72976	8.97209	0.421978	0.0180758	19.1129	0.664066
	25.793	2.33849	18.5702	7.71849	2.49116	13.2527	0.285147	0.229726	0.880312	22.4896	0.401192	0.362128	0.499193	4.68873	44.3632	12.5481	43.0887	37.2698	5.81885	6.40502	0.41564	0.0215162	25.5473	0.719968
	25.0764	2.24871	19.4042	9.64442	1.96583	18.8145	0.296832	0.35583	0.931572	17.6211	0.424516	0.391869	0.456195	2.36797	44.4806	13.859	41.6604	38.0559	3.60451	10.5579	0.497027	0.0157767	18.9155	0.773805
	25.205	1.84491	16.7378	7.06296	1.98376	16.5468	0.299096	0.278717	1.25005	23.8921	0.465185	0.447863	0.598735	3.38713	41.9427	10.8916	47.1657	42.4359	4.72976	8.97209	0.421978	0.0180758	19.1129	0.664066
	25.0764	2.24871	19.4042	9.64442	1.96583	18.8145	0.296832	0.35583	0.931572	17.6211	0.424516	0.391869	0.456195	2.36797	44.4806	13.859	41.6604	38.0559	3.60451	10.5579	0.497027	0.0157767	18.9155	0.773805
	25.205	1.84491	16.7378	7.06296	1.98376	16.5468	0.299096	0.278717	1.25005	23.8921	0.465185	0.447863	0.598735	3.38713	41.9427	10.8916	47.1657	42.4359	4.72976	8.97209	0.421978	0.0180758	19.1129	0.664066
MFD	24.9529	2.10368	17.5155	7.37348	1.82266	15.7178	0.323544	0.338427	1.05271	23.197	0.656428	0.371837	0.622563	3.95148	42.4684	11.2998	46.2317	40.6629	5.56889	7.30178	0.420969	0.0205846	22.0354	0.701942
	24.8664	1.53694	18.3674	7.22365	1.87178	15.2946	0.326636	0.280578	0.958143	23.8001	0.573917	0.441961	0.604502	3.85332	43.2338	10.6324	46.1338	40.8215	5.31232	7.6843	0.393287	0.0213562	24.8398	0.738643
	26.1996	2.00771	16.5389	7.84669	2.18253	20.3362	0.322302	0.732109	1.34414	17.2639	0.302709	0.47205	0.640887	3.81023	42.7385	12.0369	45.2246	39.7387	5.48594	7.24373	0.474439	0.0158487	12.8438	0.631266
	24.9529	2.10368	17.5155	7.37348	1.82266	15.7178	0.323544	0.338427	1.05271	23.197	0.656428	0.371837	0.622563	3.95148	42.4684	11.2998	46.2317	40.6629	5.56889	7.30178	0.420969	0.0205846	22.0354	0.701942
	24.8664	1.53694	18.3674	7.22365	1.87178	15.2946	0.326636	0.280578	0.958143	23.8001	0.573917	0.441961	0.604502	3.85332	43.2338	10.6324	46.1338	40.8215	5.31232	7.6843	0.393287	0.0213562	24.8398	0.738643
	24.9529	2.10368	17.5155	7.37348	1.82266	15.7178	0.323544	0.338427	1.05271	23.197	0.656428	0.371837	0.622563	3.95148	42.4684	11.2998	46.2317	40.6629	5.56889	7.30178	0.420969	0.0205846	22.0354	0.701942
	24.8664	1.53694	18.3674	7.22365	1.87178	15.2946	0.326636	0.280578	0.958143	23.8001	0.573917	0.441961	0.604502	3.85332	43.2338	10.6324	46.1338	40.8215	5.31232	7.6843	0.393287	0.0213562	24.8398	0.738643
	26.1996	2.00771	16.5389	7.84669	2.18253	20.3362	0.322302	0.732109	1.34414	17.2639	0.302709	0.47205	0.640887	3.81023	42.7385	12.0369	45.2246	39.7387	5.48594	7.24373	0.474439	0.0158487	12.8438	0.631266
M	25.3764	2.184	16.6495	7.70173	1.98378	14.3836	0.45849	0.667132	0.812047	24.5276	0.31189	0.482617	0.788839	3.67237	42.0259	11.8695	46.1046	40.6644	5.44023	7.47476	0.462581	0.0318759	30.2047	0.656103
	24.7415	2.24059	16.9041	7.07639	1.85475	13.7638	0.336339	0.673698	0.962839	26.1974	0.325539	0.487968	1.00936	3.42573	41.6457	11.1717	47.1826	41.7483	5.43432	7.68234	0.418619	0.0244365	27.2084	0.683228
	25.3764	2.184	16.6495	7.70173	1.98378	14.3836	0.45849	0.667132	0.812047	24.5276	0.31189	0.482617	0.788839	3.67237	42.0259	11.8695	46.1046	40.6644	5.44023	7.47476	0.462581	0.0318759	30.2047	0.656103
	25.3764	2.184	16.6495	7.70173	1.98378	14.3836	0.45849	0.667132	0.812047	24.5276	0.31189	0.482617	0.788839	3.67237	42.0259	11.8695	46.1046	40.6644	5.44023	7.47476	0.462581	0.0318759	30.2047	0.656103
	25.5971	0.941516	17.8966	7.09346	1.8738	21.8048	0.367245	0.667955	1.38392	18.1408	0.207495	0.432977	0.705468	2.88694	43.4936	9.90878	46.5976	42.1298	4.46785	9.42953	0.396359	0.0168423	13.1082	0.699165
	24.7415	2.24059	16.9041	7.07639	1.85475	13.7638	0.336339	0.673698	0.962839	26.1974	0.325539	0.487968	1.00936	3.42573	41.6457	11.1717	47.1826	41.7483	5.43432	7.68234	0.418619	0.0244365	27.2084	0.683228
	26.3218	1.57103	18.9136	5.98008	1.672	12.6269	0.451219	0.566536	0.98319	25.947	0.224702	0.419439	0.78585	3.53663	45.2354	9.22311	45.5415	40.4278	5.11372	7.90576	0.316179	0.0357347	26.3907	0.718551
	25.5971	0.941516	17.8966	7.09346	1.8738	21.8048	0.367245	0.667955	1.38392	18.1408	0.207495	0.432977	0.705468	2.88694	43.4936	9.90878	46.5976	42.1298	4.46785	9.42953	0.396359	0.0168423	13.1082	0.699165
MFD+ATO	28.35	1.84	13.62	14.03	2.07	16.95	0.56	0.45	0.99	16.66	0.25	1.19	0.84	2.2	41.97	17.94	40.09	36.35	3.74	9.71925	1.0301	0.0330383	16.8283	0.480423
	26.6975	1.08408	16.6497	14.6498	1.98945	16.8185	0.951909	0.445252	1.39276	16.1827	0	0.676827	0.506106	1.95531	43.3472	17.7233	38.9294	36.0227	2.90667	12.3931	0.879883	0.0565988	11.6192	0.623644
	22.9391	1.61359	14.1224	13.8375	3.30655	17.9198	0.350635	0.548	1.50898	19.6593	0	0.699445	0.7183	2.77649	37.0615	18.7576	44.1809	40.1381	4.04279	9.92831	0.979823	0.0195669	13.0282	0.615649
	28.35	1.84	13.62	14.03	2.07	16.95	0.56	0.45	0.99	16.66	0.25	1.19	0.84	2.2	41.97	17.94	40.09	36.35	3.74	9.71925	1.0301	0.0330383	16.8283	0.480423
	27.1648	1.14241	13.9847	13.3771	2.60016	19.0696	0.395228	0.559399	1.3319	16.5202	0.199806	0.639718	0.837402	2.1775	41.1495	17.1197	41.7308	37.9567	3.77411	10.0571	0.956551	0.0207255	12.4035	0.51481
	25.67	1.81	15.17	13.62	2.43	16.64	0.4	0.33	1.55	18.62	0	0.6	0.68	2.17	40.84	17.86	40.99	37.81	3.18	11.8899	0.897825	0.0240385	12.0129	0.590962
	27.1648	1.14241	13.9847	13.3771	2.60016	19.0696	0.395228	0.559399	1.3319	16.5202	0.199806	0.639718	0.837402	2.1775	41.1495	17.1197	41.7308	37.9567	3.77411	10.0571	0.956551	0.0207255	12.4035	0.51481
	22.9391	1.61359	14.1224	13.8375	3.30655	17.9198	0.350635	0.548	1.50898	19.6593	0	0.699445	0.7183	2.77649	37.0615	18.7576	44.1809	40.1381	4.04279	9.92831	0.979823	0.0195669	13.0282	0.615649
M+ATO	25.1678	0.82894	16.0546	7.92509	2.09282	22.1947	0.427419	0.603695	0.900916	18.8824	0.142666	0.627152	0.791153	3.36062	41.2224	10.8469	47.9307	43.0326	4.89813	8.78551	0.493633	0.0192577	20.9591	0.637902
	25.0643	1.44283	17.4944	8.51754	1.80361	14.1718	0.458054	0.483657	0.953893	23.656	0.305217	0.500595	0.89083	4.25727	42.5587	11.764	45.6773	39.7403	5.93698	6.69369	0.486871	0.0323215	24.7994	0.697983
	22.7026	1.24048	17.5562	8.09322	1.97546	15.4103	0.565346	0.464121	0.957851	24.918	0.401156	0.504343	0.829781	4.38105	40.2588	11.3092	48.432	42.3559	6.07611	6.97089	0.460988	0.0366862	26.0145	0.773314
	25.0643	1.44283	17.4944	8.51754	1.80361	14.1718	0.458054	0.483657	0.953893	23.656	0.305217	0.500595	0.89083	4.25727	42.5587	11.764	45.6773	39.7403	5.93698	6.69369	0.486871	0.0323215	24.7994	0.697983
	22.7026	1.24048	17.5562	8.09322	1.97546	15.4103	0.565346	0.464121	0.957851	24.918	0.401156	0.504343	0.829781	4.38105	40.2588	11.3092	48.432	42.3559	6.07611	6.97089	0.460988	0.0366862	26.0145	0.773314
	24.8	1.44283	17.4944	8.51754	1.80361	14.1718	0.458054	0.483657	0.953893	23.656	0.305217	0.500595	0.89083	4.25727	42.2944	11.764	45.6773	39.7403	5.93698	6.69369	0.486871	0.0323215	24.7994	0.705421
	22.7026	1.24048	17.5562	8.09322	1.97546	15.4103	0.565346	0.464121	0.957851	24.918	0.401156	0.504343	0.829781	4.38105	40.2588	11.3092	48.432	42.3559	6.07611	6.97089	0.460988	0.0366862	26.0145	0.773314
	25.0643	1.44283	17.4944	8.51754	1.80361	14.1718	0.458054	0.483657	0.953893	23.656	0.305217	0.500595	0.89083	4.25727	42.5587	11.764	45.6773	39.7403	5.93698	6.69369	0.486871	0.0323215	24.7994	0.697983
C+ATO	24.7847	0.927535	15.8564	10.1995	1.95555	27.0222	0.553845	0.537423	1.0032	13.4355	0.524407	0.384152	0.64155	2.17402	40.6411	13.0826	46.2763	42.3989	3.8774	10.9349	0.64324	0.0204959	13.3926	0.639766
	21.2632	1.6109	19.9314	8.02509	2.74993	17.7555	0.368396	0.279487	1.58968	21.0348	0.978828	0.346619	0.877852	3.18837	41.1946	12.3859	46.4195	41.095	5.32454	7.71804	0.402636	0.0207482	13.2321	0.937365
	24.7847	0.927535	15.8564	10.1995	1.95555	27.0222	0.553845	0.537423	1.0032	13.4355	0.524407	0.384152	0.64155	2.17402	40.6411	13.0826	46.2763	42.3989	3.8774	10.9349	0.64324	0.0204959	13.3926	0.639766
	21.2632	1.6109	19.9314	8.02509	2.74993	17.7555	0.368396	0.279487	1.58968	21.0348	0.978828	0.346619	0.877852	3.18837	41.1946	12.3859	46.4195	41.095	5.32454	7.71804	0.402636	0.0207482	13.2321	0.937365
	21.2632	1.6109	19.9314	8.02509	2.74993	17.7555	0.368396	0.279487	1.58968	21.0348	0.978828	0.346619	0.877852	3.18837	41.1946	12.3859	46.4195	41.095	5.32454	7.71804	0.402636	0.0207482	13.2321	0.937365
	24.7847	0.927535	15.8564	10.1995	1.95555	27.0222	0.553845	0.537423	1.0032	13.4355	0.524407	0.384152	0.64155	2.17402	40.6411	13.0826	46.2763	42.3989	3.8774	10.9349	0.64324	0.0204959	13.3926	0.639766
	21.2632	1.6109	19.9314	8.02509	2.74993	17.7555	0.368396	0.279487	1.58968	21.0348	0.978828	0.346619	0.877852	3.18837	41.1946	12.3859	46.4195	41.095	5.32454	7.71804	0.402636	0.0207482	13.2321	0.937365
	24.7847	0.927535	15.8564	10.1995	1.95555	27.0222	0.553845	0.537423	1.0032	13.4355	0.524407	0.384152	0.64155	2.17402	40.6411	13.0826	46.2763	42.3989	3.8774	10.9349	0.64324	0.0204959	13.3926	0.639766
